# Supplementary material for: The contemporary distribution of Trypanosoma cruzi infection in humans, alternative hosts and vectors
Source: Sci Data. 2017 Apr 11;4:170050. doi: 10.1038/sdata.2017.50 (PMC5387921; doi:10.1038/sdata.2017.50)
Supplement: Supplementary file 1 [file sdata201750-isa1.zip]

Archive with 3 entries (3 files):
- i_Investigation.txt
- s_study_Moyes.txt
- a_assay_Moyes.txt
