# Supplementary material for: The contemporary distribution of Trypanosoma cruzi infection in humans, alternative hosts and vectors
Source: Sci Data. 2017 Apr 11;4:170050. doi: 10.1038/sdata.2017.50 (PMC5387921; doi:10.1038/sdata.2017.50)
Supplement: Supplementary file 1 [file sdata201750-isa1.zip › i_Investigation.txt]

# Investigation File generated for Scientific Data with Investigation File Authoring Tool version 0.1.0 on 20/03/2017 - This metadata file is CC0
ONTOLOGY SOURCE REFERENCE
Term Source Name	EDAM	NCBITAXON	ERO	OBI	IDO
Term Source File	http://data.bioontology.org/ontologies/EDAM	http://data.bioontology.org/ontologies/NCBITAXON	http://data.bioontology.org/ontologies/ERO	http://data.bioontology.org/ontologies/OBI	http://data.bioontology.org/ontologies/IDO
Term Source Version	1.16	2016AB	2013-08-02	2014-08-18	2016-07-05
Term Source Description	EDAM bioinformatics operations, types of data, data formats, identifiers, and topics	National Center for Biotechnology Information (NCBI) Organismal Classification	Eagle-I Research Resource Ontology	Ontology for Biomedical Investigations	Infectious Disease Ontology
INVESTIGATION
Investigation Identifier
Investigation Title
Investigation Description
Investigation Submission Date
Investigation Public Release Date
INVESTIGATION PUBLICATIONS
Investigation PubMed ID
Investigation Publication DOI
Investigation Publication Author List
Investigation Publication Title
Investigation Publication Status
Investigation Publication Status Term Accession Number
Investigation Publication Status Term Source REF
INVESTIGATION CONTACTS
Investigation Person Last Name
Investigation Person Mid Initials
Investigation Person First Name
Investigation Person Address
Investigation Person Phone
Investigation Person Fax
Investigation Person Email
Investigation Person Affiliation
Investigation Person Roles
Investigation Person Roles Term Accession Number
Investigation Person Roles Term Source REF
STUDY
Study Identifier	10.1038/sdata.2017.50
Study Title	The contemporary distribution of Trypanosoma cruzi infection in humans, alternative hosts and vectors
Study Submission Date	30/11/2016
Study Public Release Date	11/04/2017
Study Description	http://www.nature.com/articles/sdata201750#abstract
Study File Name	s_study_Moyes.txt
Comment[Subject Keywords]	/;///;//
Comment[Manuscript Licence]	CC BY-4.0
Comment[Experimental Metadata Licence]	CC0
Comment[Supplementary Information File Name]	
Comment[Supplementary Information File Type]	x-zip-compressed
Comment[Supplementary Information File URL]	http://www.nature.com/articles/sdata201750#supplementary-information
Comment[Data Repository]	Dryad Digital Repository
Comment[Data Record Accession]	doi:10.5061/dryad.93mn0
Comment[Data Record URI]	http://dx.doi.org/10.5061/dryad.93mn0
STUDY DESIGN DESCRIPTORS
Study Design Type	data integration objective	epidemiological study	observation design
Study Design Type Term Accession Number	ERO:0100092	ERO:0000017	OBI:0300311
Study Design Type Term Source REF	ERO	ERO	OBI
STUDY PUBLICATIONS
Study PubMed ID
Study Publication DOI
Study Publication Author List
Study Publication Title
Study Publication Status
Study Publication Status Term Accession Number
Study Publication Status Term Source REF
STUDY FACTORS
Study Factor Name
Study Factor Type
Study Factor Type Term Accession Number
Study Factor Type Term Source REF
STUDY ASSAYS
Study Assay Measurement Type	parasite epidemiology
Study Assay Measurement Type Term Accession Number	""
Study Assay Measurement Type Term Source REF	""
Study Assay Technology Type	data item extraction from journal article
Study Assay Technology Type Term Accession Number	IAO:0000443
Study Assay Technology Type Term Source REF	OBI
Study Assay Technology Platform	""
Study Assay File Name	a_assay_Moyes.txt
STUDY PROTOCOLS
Study Protocol Name	Identifying and selecting data sources	Infection prevalence in humans	Infection occurrence in humans	Infections in vectors and alternative hosts	Sample collection times and locations	Data sources	Defining the limits of vectorial transmission of Trypanosoma cruzi
Study Protocol Type	selection	selection	selection	infection prevalence	data item extraction from journal article	data item extraction from journal article	data item extraction from journal article
Study Protocol Type Term Accession Number	OBI:0001928	OBI:0001928	OBI:0001928	IDO:0000486	IAO:0000443	IAO:0000443	IAO:0000443
Study Protocol Type Term Source REF	OBI	OBI	OBI	IDO	OBI	OBI	OBI
Study Protocol Description							
Study Protocol URI	""	""	""	""	""	""	""
Study Protocol Version							
Study Protocol Parameters Name	""	""	""	""	""	""	""
Study Protocol Parameters Name Term Accession Number	""	""	""	""	""	""	""
Study Protocol Parameters Name Term Source REF	""	""	""	""	""	""	""
Study Protocol Components Name	""	""	""	""	""	""	""
Study Protocol Components Type	""	""	""	""	""	""	""
Study Protocol Components Type Term Accession Number	""	""	""	""	""	""	""
Study Protocol Components Type Term Source REF	""	""	""	""	""	""	""
STUDY CONTACTS
Study Person Last Name	Browne	Guerra	Alves	da Costa	Wilson	Pigott	Hay	Lindsay	Golding	Moyes
Study Person First Name	Annie J.	Carlos A.	Renato Vieira	Veruska Maia	Anne L.	David M.	Simon I.	Steve W.	Nick	Catherine L.
Study Person Mid Initials										
Study Person Email	""	""	""	""	""	""	""	""	""	catherinemoyes@gmail.com
Study Person Phone										
Study Person Fax										
Study Person Address										
Study Person Affiliation	Oxford Big Data Institute, Li Ka Shing Centre for Health Information and Discovery, University of Oxford, Oxford OX3 7BN, UK	Sanaria Institute for Global Health and Tropical Medicine, Rockville, Maryland 20850, USA	Secretaria de Vigilância em Saúde, Ministério da Saúde, Brasília, Distrito Federal 70058-900, Brasil	Secretaria de Vigilância em Saúde, Ministério da Saúde, Brasília, Distrito Federal 70058-900, Brasil	School of Biosciences, Durham University, Durham DH1 3LE, UK	Institute for Health Metrics and Evaluation, University of Washington, Seattle, Washington 98121, USA	Oxford Big Data Institute, Li Ka Shing Centre for Health Information and Discovery, University of Oxford, Oxford OX3 7BN, UK	School of Biosciences, Durham University, Durham DH1 3LE, UK	School of Biosciences, University of Melbourne, Parkville, Victoria 3010, Australia	Oxford Big Data Institute, Li Ka Shing Centre for Health Information and Discovery, University of Oxford, Oxford OX3 7BN, UK
Study Person Roles										
Study Person Roles Term Accession Number										
Study Person Roles Term Source REF										
Comment[Study Person ORCID]			0000-0002-1660-0807				0000-0002-0611-7272			0000-0002-8028-4079
Comment[Funder]										
Comment[FundRef ID]										
Comment[Funder Term Source REF]										
Comment[Grant Identifier]										
