# Supplementary material for: The contemporary distribution of Trypanosoma cruzi infection in humans, alternative hosts and vectors
Source: Sci Data. 2017 Apr 11;4:170050. doi: 10.1038/sdata.2017.50 (PMC5387921; doi:10.1038/sdata.2017.50)
Supplement: Supplementary file 1 [file sdata201750-isa1.zip › s_study_Moyes.txt]

Source Name	Material Type	Term Source REF	Term Accession Number	Characteristics[organism]	Term Source REF	Term Accession Number	Protocol REF	Protocol REF	Protocol REF	Protocol REF	Protocol REF	Protocol REF	Comment[data sources]	Sample Name
Web of Science bibliographic database	Literature search	EDAM	operation:0305	Trypanosoma cruzi	NCBITAXON	NCBITaxon:5693	Identifying and selecting data sources	Infection prevalence in humans	Infection occurrence in humans	Infections in vectors and alternative hosts	Sample collection times and locations	Data sources	SciELO Citation Index	literature search
Web of Science bibliographic database	Literature search	EDAM	operation:0305	Trypanosoma cruzi	NCBITAXON	NCBITaxon:5693	Identifying and selecting data sources	Infection prevalence in humans	Infection occurrence in humans	Infections in vectors and alternative hosts	Sample collection times and locations	Data sources	MEDLINE	literature search
Web of Science bibliographic database	Literature search	EDAM	operation:0305	Trypanosoma cruzi	NCBITAXON	NCBITaxon:5693	Identifying and selecting data sources	Infection prevalence in humans	Infection occurrence in humans	Infections in vectors and alternative hosts	Sample collection times and locations	Data sources	Data Citation Index	literature search
Web of Science bibliographic database	Literature search	EDAM	operation:0305	Trypanosoma cruzi	NCBITAXON	NCBITaxon:5693	Identifying and selecting data sources	Infection prevalence in humans	Infection occurrence in humans	Infections in vectors and alternative hosts	Sample collection times and locations	Data sources	BIOSIS Citation Index	literature search
Web of Science bibliographic database	Literature search	EDAM	operation:0305	Trypanosoma cruzi	NCBITAXON	NCBITaxon:5693	Identifying and selecting data sources	Infection prevalence in humans	Infection occurrence in humans	Infections in vectors and alternative hosts	Sample collection times and locations	Data sources	Web of Science Core Collection	literature search
