# Supplementary material for: The contemporary distribution of Trypanosoma cruzi infection in humans, alternative hosts and vectors
Source: Sci Data. 2017 Apr 11;4:170050. doi: 10.1038/sdata.2017.50 (PMC5387921; doi:10.1038/sdata.2017.50)
Supplement: Supplementary file 1 [file sdata201750-isa1.zip › a_assay_Moyes.txt]

Sample Name	Protocol REF	Assay Name	Raw Data File	Comment[Data Repository]	Comment[Data Record Accession]	Comment[Data Record URI]
literature search	Defining the limits of vectorial transmission of Trypanosoma cruzi	prevalence of infection in humans	1_prevalence_humans.csv	Dryad Digital Repository	doi:10.5061/dryad.93mn0	http://dx.doi.org/10.5061/dryad.93mn0
literature search	Defining the limits of vectorial transmission of Trypanosoma cruzi	occurrence of acute infection in humans	2_acute_humans.csv	Dryad Digital Repository	doi:10.5061/dryad.93mn0	http://dx.doi.org/10.5061/dryad.93mn0
literature search	Defining the limits of vectorial transmission of Trypanosoma cruzi	occurrence of infection in humans	3_occurrence_humans.csv	Dryad Digital Repository	doi:10.5061/dryad.93mn0	http://dx.doi.org/10.5061/dryad.93mn0
literature search	Defining the limits of vectorial transmission of Trypanosoma cruzi	prevalence of infection in vectors	4_prevalence_vectors.csv	Dryad Digital Repository	doi:10.5061/dryad.93mn0	http://dx.doi.org/10.5061/dryad.93mn0
literature search	Defining the limits of vectorial transmission of Trypanosoma cruzi	occurrence of infection in vectors	5_occurrence_vectors.csv	Dryad Digital Repository	doi:10.5061/dryad.93mn0	http://dx.doi.org/10.5061/dryad.93mn0
literature search	Defining the limits of vectorial transmission of Trypanosoma cruzi	prevalence of infection in alternative hosts	6_prevalence_alt-hosts.csv	Dryad Digital Repository	doi:10.5061/dryad.93mn0	http://dx.doi.org/10.5061/dryad.93mn0
literature search	Defining the limits of vectorial transmission of Trypanosoma cruzi	occurrence of infection in alternative hosts	7_occurrence_alt-hosts.csv	Dryad Digital Repository	doi:10.5061/dryad.93mn0	http://dx.doi.org/10.5061/dryad.93mn0
